# Supplementary material for: Mass COVID-19 patient screening using UvsX and UvsY mediated DNA recombination and high throughput parallel sequencing
Source: Sci Rep. 2022 Mar 8;12:4082. doi: 10.1038/s41598-022-08034-1 (PMC8902726; doi:10.1038/s41598-022-08034-1)
Supplement: Supplementary file 1 — Supplementary Information. [file 41598_2022_8034_MOESM1_ESM.xlsx]

## Sheet: Summary
Supplementary Table 1: Primers and Amplicons used for REMBRANDT testing
A) SARS-CoV-2 and RNAse P amplicon sequences, primers and REMBRANDT amplicon size. B) Primers utilized in Figure 1C for in vitro REMBRANDT testing. C) Positive control SARS-CoV-2 sequence.
A) Amplicon	Amplicon Sequence
N1 (SARS-CoV-2)	GACCCCAAAATCAGCGAAATGCACCCCGCATTACGTTTGGTGGACCCTCAGATTCAACTGGCAGTAACCAGAATGGAGAACGC
RNAse P (human)	GATTTGGACCTGCGAGCGGGTTCTGACCTGAAGGCTCTGCGCGGACTTGTGGAGACAGCCGCTC
Primers for initial proof of concept experiments
Primer Name	Gene	F/R	Universal Primer (M13F/R)	barcode	Annealing
DP_N1_F	SARS-CoV-2-N1	F	TGTAAAACGACGGCCAGT	GTATC	GACCCCAAAATCAGCGAAATGCACCCCG
DP_N1_R	SARS-CoV-2-N1	R	CAGGAAACAGCTATGAC	GTATC	GCGTTCTCCATTCTGGTTACTGCCAGTTG
DP_RNP_F	Homo Sapiens RNaseP	F	TGTAAAACGACGGCCAGT	GTATC	GATTTGGACCTGCGAGCGGGTTCTGACCTG
DP_RNP_R	Homo Sapiens RNaseP	R	CAGGAAACAGCTATGAC	GTATC	GAGCGGCTGTCTCCACAAGTCCGCGCAG
Amplicon generated by REMBRANDT
N1 CoV-2	124bp
RNase P	102bp
B) Primers for extended validation
Name	Sequence	amount	purification
N1_F_bc001	TGTAAAACGACGGCCAGTCATGTGACCCCAAAATCAGCGAAATGCACCCCG	25nm	STD
N1_F_bc002	TGTAAAACGACGGCCAGTCGTATGACCCCAAAATCAGCGAAATGCACCCCG	25nm	STD
N1_F_bc003	TGTAAAACGACGGCCAGTCTAGTGACCCCAAAATCAGCGAAATGCACCCCG	25nm	STD
N1_F_bc004	TGTAAAACGACGGCCAGTCTATGGACCCCAAAATCAGCGAAATGCACCCCG	25nm	STD
N1_F_bc005	TGTAAAACGACGGCCAGTGATCTGACCCCAAAATCAGCGAAATGCACCCCG	25nm	STD
N1_F_bc006	TGTAAAACGACGGCCAGTGATTCGACCCCAAAATCAGCGAAATGCACCCCG	25nm	STD
N1_F_bc007	TGTAAAACGACGGCCAGTGTACTGACCCCAAAATCAGCGAAATGCACCCCG	25nm	STD
N1_F_bc008	TGTAAAACGACGGCCAGTGTATCGACCCCAAAATCAGCGAAATGCACCCCG	25nm	STD
N1_F_bc009	TGTAAAACGACGGCCAGTTAGCTGACCCCAAAATCAGCGAAATGCACCCCG	25nm	STD
N1_F_bc010	TGTAAAACGACGGCCAGTTAGTCGACCCCAAAATCAGCGAAATGCACCCCG	25nm	STD
N1_F_bc011	TGTAAAACGACGGCCAGTTGACTGACCCCAAAATCAGCGAAATGCACCCCG	25nm	STD
N1_F_bc012	TGTAAAACGACGGCCAGTTGATCGACCCCAAAATCAGCGAAATGCACCCCG	25nm	STD
N1_R_bc001	CAGGAAACAGCTATGACGTATCGCGTTCTCCATTCTGGTTACTGCCAGTTG	25nm	STD
N1_R_bc002	CAGGAAACAGCTATGACCATGTGCGTTCTCCATTCTGGTTACTGCCAGTTG	25nm	STD
N1_R_bc003	CAGGAAACAGCTATGACCTAGTGCGTTCTCCATTCTGGTTACTGCCAGTTG	25nm	STD
N1_R_bc004	CAGGAAACAGCTATGACGATCTGCGTTCTCCATTCTGGTTACTGCCAGTTG	25nm	STD
N1_R_bc005	CAGGAAACAGCTATGACGTACTGCGTTCTCCATTCTGGTTACTGCCAGTTG	25nm	STD
N1_R_bc006	CAGGAAACAGCTATGACTAGCTGCGTTCTCCATTCTGGTTACTGCCAGTTG	25nm	STD
N1_R_bc007	CAGGAAACAGCTATGACTGACTGCGTTCTCCATTCTGGTTACTGCCAGTTG	25nm	STD
N1_R_bc008	CAGGAAACAGCTATGACTGATCGCGTTCTCCATTCTGGTTACTGCCAGTTG	25nm	STD
C) Positive Control
GACCCCAAAATCAGCGAAATGCACCCCGCATatgcTTTccTccAgggTgAGATTCAACTGGCAGTAACCAGAATGGAGAACGC
